# Supplementary material for: Dihydromyrcenol Modulates Involucrin Expression through the Akt Signaling Pathway
Source: Int J Mol Sci. 2024 Feb 13;25(4):2246. doi: 10.3390/ijms25042246 (PMC10889318; doi:10.3390/ijms25042246)
Supplement: Supplementary file 1 [file ijms-25-02246-s001.zip]

Archive with 2 entries (2 files):
- Supplementary figure.pdf
- Supplementary Table S1.pdf
